# Supplementary material for: Fluorescence Based Comparative Sensing Behavior of the Nano-Composites of SiO2 and TiO2 towards Toxic Hg2+ Ions
Source: Nanomaterials (Basel). 2021 Nov 15;11(11):3082. doi: 10.3390/nano11113082 (PMC8621696; doi:10.3390/nano11113082)
Supplement: Supplementary file 1 [file nanomaterials-11-03082-s001.zip]

Archive with 1 entries (1 files):
- nanomaterials-1433837-SI.pdf
